# Supplementary material for: Nano-Silver-Loaded Activated Carbon Material Derived from Waste Rice Noodles: Adsorption and Antibacterial Performance
Source: Nanomaterials (Basel). 2024 Nov 20;14(22):1857. doi: 10.3390/nano14221857 (PMC11597512; doi:10.3390/nano14221857)
Supplement: Supplementary file 1 [file nanomaterials-14-01857-s001.zip]

Archive with 1 entries (1 files):
- nanomaterials-3287756-supplementary.pdf
